# Supplementary material for: 2,5-Dibromo­pyridine
Source: Acta Crystallogr Sect E Struct Rep Online. 2009 Mar 25;65(Pt 4):o843. doi: 10.1107/S160053680900974X (PMC2969055; doi:10.1107/S160053680900974X)
Supplement: Supplementary file 1 [file e-65-0o843-sup1.cif]

##############################################################################
###                                                                        ###
###        Electronic paper (Acta Crystallographica Section E)             ###
###                                                                        ###
##############################################################################
#                                                                            #
# This CIF contains the data in a paper accepted for publication in Acta     #
# Crystallographica Section E. It conforms to the requirements of Notes      #
# for Authors for Section E, and has been peer reviewed under the auspices   #
# of the IUCr Commission on Journals.                                        #
#                                                                            #
# Full details of the Crystallographic Information File format               #
# are given in the paper "The Crystallographic Information File (CIF):       #
# a New Standard Archive File for Crystallography" by S. R. Hall, F. H.      #
# Allen and I. D. Brown [Acta Cryst. (1991), A47, 655-685].                  #
#                                                                            #
# The current version of the core CIF dictionary is obtainable from          #
# ftp://ftp.iucr.org/pub/cif_core.dic. The current version number is 2.4.    #
#                                                                            #
# Software is freely available for graphical display of the structure(s) in  #
# this CIF.  For information consult the CIF home page http://www.iucr.org/  #
# cif/home.html                                                              #
#                                                                            #
# This file may be used for bona fide research purposes within the           #
# scientific community so long as proper attribution is given to the journal # 
# article from which it was obtained.                                        #
#                                                                            #
##############################################################################
                                             
data_I
_audit_creation_method     SHELXL-97
_chemical_name_systematic
;
2,5-dibromopyridine
;
_chemical_name_common     '(2,5-DBrPyr)'
_chemical_formula_moiety     'C5 H3 Br2 N'
_chemical_formula_sum     'C5 H3 Br2 N'
_chemical_formula_iupac     'C5 H3 Br2 N'
_chemical_formula_weight     236.90
_chemical_melting_point     ?
_symmetry_cell_setting     orthorhombic
_symmetry_space_group_name_H-M     'P n m a'
_symmetry_space_group_name_Hall     '-P 2ac 2n'
loop_
    _symmetry_equiv_pos_as_xyz
    'x, y, z'
    '-x+1/2, -y, z+1/2'
    '-x, y+1/2, -z'
    'x+1/2, -y+1/2, -z+1/2'
    '-x, -y, -z'
    'x-1/2, y, -z-1/2'
    'x, -y-1/2, z'
    '-x-1/2, y-1/2, z-1/2'
_cell_length_a     6.1063(4)
_cell_length_b     6.5442(4)
_cell_length_c     15.8196(9)
_cell_angle_alpha     90.00
_cell_angle_beta     90.00
_cell_angle_gamma     90.00
_cell_volume     632.17(7)
_cell_formula_units_Z     4
_cell_measurement_reflns_used     5485
_cell_measurement_theta_min     2.57
_cell_measurement_theta_max     30.03
_cell_measurement_temperature     90(2)
_exptl_crystal_description     diamond
_exptl_crystal_colour     colourless
_exptl_crystal_size_max     0.46
_exptl_crystal_size_mid     0.21
_exptl_crystal_size_min     0.14
_exptl_crystal_density_diffrn     2.489
_exptl_crystal_density_meas     ?
_exptl_crystal_density_method     'not measured'
_exptl_crystal_F_000     440
_exptl_absorpt_coefficient_mu     12.705
_exptl_absorpt_correction_type     'numerical'
_exptl_absorpt_process_details     '(SADABS; Bruker, 2004)'
_exptl_absorpt_correction_T_min     0.053
_exptl_absorpt_correction_T_max     0.170
_exptl_special_details
;
;
_diffrn_ambient_temperature     90(2)
_diffrn_radiation_type     MoK\a
_diffrn_radiation_wavelength     0.71073
_diffrn_radiation_source     'fine-focus sealed tube'
_diffrn_radiation_monochromator     graphite
_diffrn_measurement_device_type     'Bruker SMART APEX'
_diffrn_measurement_method     \w
_diffrn_detector_area_resol_mean     8.3
_diffrn_reflns_number     8997
_diffrn_reflns_av_R_equivalents     0.0297
_diffrn_reflns_av_sigmaI/netI     0.0162
_diffrn_reflns_theta_min     3.58
_diffrn_reflns_theta_max     30.04
_diffrn_reflns_theta_full     30.04
_diffrn_measured_fraction_theta_max     0.994
_diffrn_measured_fraction_theta_full     0.994
_diffrn_reflns_limit_h_min     -8
_diffrn_reflns_limit_h_max     8
_diffrn_reflns_limit_k_min     -9
_diffrn_reflns_limit_k_max     9
_diffrn_reflns_limit_l_min     -22
_diffrn_reflns_limit_l_max     22
_diffrn_standards_number     ?
_diffrn_standards_interval_count     ?
_diffrn_standards_interval_time     ?
_diffrn_standards_decay_%     0.01
_refine_special_details
;
Refinement of <i>F</i>^2^ against ALL reflections. The weighted <i>R</i>-factor
<i>wR</i> and goodness of fit <i>S</i> are based on <i>F</i>^2^, conventional
<i>R</i>-factors <i>R</i> are based on <i>F</i>, with <i>F</i> set to zero for
negative <i>F</i>^2^. The threshold expression of <i>F</i>^2^ >
\s(<i>F</i>^2^) is used only for calculating <i>R</i>-factors(gt) <i>etc</i>.
and is not relevant to the choice of reflections for refinement.
<i>R</i>-factors based on <i>F</i>^2^ are statistically about twice as large
as those based on <i>F</i>, and <i>R</i>- factors based on ALL data will be
even larger.
;
_reflns_number_total     996
_reflns_number_gt     887
_reflns_threshold_expression     I>2\s(I)
_refine_ls_structure_factor_coef     Fsqd
_refine_ls_matrix_type     full
_refine_ls_R_factor_all     0.0244
_refine_ls_R_factor_gt     0.0208
_refine_ls_wR_factor_gt     0.0526
_refine_ls_wR_factor_ref     0.0543
_refine_ls_goodness_of_fit_ref     1.051
_refine_ls_restrained_S_all     1.051
_refine_ls_number_reflns     996
_refine_ls_number_parameters     49
_refine_ls_number_restraints     0
_refine_ls_hydrogen_treatment     constr
_refine_ls_weighting_scheme     calc
_refine_ls_weighting_details
         'calc w=1/[\s^2^(Fo^2^)+(0.0364P)^2^+0.1337P] where P=(Fo^2^+2Fc^2^)/3'
_atom_sites_solution_hydrogens     geom
_atom_sites_solution_primary     direct
_atom_sites_solution_secondary     difmap
_refine_ls_shift/su_max     0.000
_refine_ls_shift/su_mean     0.000
_refine_diff_density_max     0.680
_refine_diff_density_min     -0.770
_refine_ls_extinction_method     none
_refine_ls_extinction_coef     ?
loop_
    _atom_type_symbol
    _atom_type_description
    _atom_type_scat_dispersion_real
    _atom_type_scat_dispersion_imag
    _atom_type_scat_source
    'C' 'C' 0.0033 0.0016
                         'International Tables Vol C Tables 4.2.6.8 and 6.1.1.4'
    'H' 'H' 0.0000 0.0000
                         'International Tables Vol C Tables 4.2.6.8 and 6.1.1.4'
    'N' 'N' 0.0061 0.0033
                         'International Tables Vol C Tables 4.2.6.8 and 6.1.1.4'
    'Br' 'Br' -0.2901 2.4595
                         'International Tables Vol C Tables 4.2.6.8 and 6.1.1.4'
_computing_data_collection     'SMART (Bruker, 2006)'
_computing_cell_refinement     'SAINT-Plus (Bruker, 2006)'
_computing_data_reduction     'SAINT-Plus (Bruker, 2006)'
_computing_structure_solution     'SHELXS97  (Sheldrick, 2008)'
_computing_structure_refinement     'SHELXTL (Sheldrick, 2008)'
_computing_molecular_graphics
                               'XP (Bruker, 2004) and SHELXTL (Sheldrick, 2008)'
_computing_publication_material
;
XCIF (Bruker, 2004) and SHELXTL (Sheldrick, 2008)
;
loop_
    _atom_site_type_symbol
    _atom_site_label
    _atom_site_fract_x
    _atom_site_fract_y
    _atom_site_fract_z
    _atom_site_U_iso_or_equiv
    _atom_site_adp_type
    _atom_site_calc_flag
    _atom_site_refinement_flags
    _atom_site_occupancy
    _atom_site_disorder_assembly
    _atom_site_disorder_group
    Br Br2 0.41023(4) 0.7500 0.171199(12) 0.01101(9) Uani d S 1 . .
    N N1 0.4781(3) 0.7500 -0.00105(12) 0.0077(4) Uani d S 1 . .
    Br Br5 0.98268(4) 0.7500 -0.173378(13) 0.01214(9) Uani d S 1 . .
    C C2 0.5860(4) 0.7500 0.07141(12) 0.0063(4) Uani d S 1 . .
    C C3 0.8124(3) 0.7500 0.07962(13) 0.0089(4) Uani d S 1 . .
    H H3A 0.8808 0.7500 0.1336 0.011 Uiso calc SR 1 . .
    C C4 0.9342(4) 0.7500 0.00590(14) 0.0088(4) Uani d S 1 . .
    H H4A 1.0897 0.7500 0.0077 0.011 Uiso calc SR 1 . .
    C C5 0.8236(4) 0.7500 -0.07079(12) 0.0074(4) Uani d S 1 . .
    C C6 0.5958(4) 0.7500 -0.07196(12) 0.0083(4) Uani d S 1 . .
    H H6A 0.5221 0.7500 -0.1248 0.010 Uiso calc SR 1 . .
loop_
    _atom_site_aniso_label
    _atom_site_aniso_U_11
    _atom_site_aniso_U_22
    _atom_site_aniso_U_33
    _atom_site_aniso_U_12
    _atom_site_aniso_U_13
    _atom_site_aniso_U_23
    Br2 0.01285(15) 0.01709(15) 0.00310(12) 0.000 0.00345(7) 0.000
    N1 0.0081(9) 0.0110(9) 0.0041(8) 0.000 0.0000(6) 0.000
    Br5 0.01335(15) 0.01839(15) 0.00466(13) 0.000 0.00480(7) 0.000
    C2 0.0095(11) 0.0078(10) 0.0015(8) 0.000 0.0012(7) 0.000
    C3 0.0087(10) 0.0114(10) 0.0066(9) 0.000 -0.0024(8) 0.000
    C4 0.0067(9) 0.0114(10) 0.0084(10) 0.000 -0.0018(8) 0.000
    C5 0.0088(10) 0.0096(10) 0.0040(9) 0.000 0.0026(7) 0.000
    C6 0.0100(11) 0.0100(11) 0.0048(9) 0.000 -0.0019(7) 0.000
_geom_special_details
;
All e.s.d.'s (except the e.s.d. in the dihedral angle between two l.s. planes)
are estimated using the full covariance matrix. The cell e.s.d.'s are taken
into account individually in the estimation of e.s.d.'s in distances, angles
and torsion angles; correlations between e.s.d.'s in cell parameters are only
used when they are defined by crystal symmetry. An approximate (isotropic)
treatment of cell e.s.d.'s is used for estimating e.s.d.'s involving l.s.
planes.
;
loop_
    _geom_bond_atom_site_label_1
    _geom_bond_atom_site_label_2
    _geom_bond_site_symmetry_2
    _geom_bond_distance
    _geom_bond_publ_flag
    Br2 C2 . 1.909(2) ?
    N1 C2 . 1.322(3) ?
    N1 C6 . 1.332(3) ?
    Br5 C5 . 1.891(2) ?
    C2 C3 . 1.389(3) ?
    C3 C4 . 1.383(3) ?
    C3 H3A . 0.9500 ?
    C4 C5 . 1.389(3) ?
    C4 H4A . 0.9500 ?
    C5 C6 . 1.391(3) ?
    C6 H6A . 0.9500 ?
loop_
    _geom_angle_atom_site_label_1
    _geom_angle_atom_site_label_2
    _geom_angle_atom_site_label_3
    _geom_angle_site_symmetry_1
    _geom_angle_site_symmetry_3
    _geom_angle
    _geom_angle_publ_flag
    C2 N1 C6 . . 117.43(19) ?
    N1 C2 C3 . . 125.27(19) ?
    N1 C2 Br2 . . 115.88(16) ?
    C3 C2 Br2 . . 118.85(15) ?
    C4 C3 C2 . . 117.15(19) ?
    C4 C3 H3A . . 121.4 ?
    C2 C3 H3A . . 121.4 ?
    C3 C4 C5 . . 118.38(19) ?
    C3 C4 H4A . . 120.8 ?
    C5 C4 H4A . . 120.8 ?
    C4 C5 C6 . . 119.87(19) ?
    C4 C5 Br5 . . 119.98(17) ?
    C6 C5 Br5 . . 120.15(16) ?
    N1 C6 C5 . . 121.91(19) ?
    N1 C6 H6A . . 119.0 ?
    C5 C6 H6A . . 119.0 ?
loop_
    _geom_torsion_atom_site_label_1
    _geom_torsion_atom_site_label_2
    _geom_torsion_atom_site_label_3
    _geom_torsion_atom_site_label_4
    _geom_torsion_site_symmetry_1
    _geom_torsion_site_symmetry_2
    _geom_torsion_site_symmetry_3
    _geom_torsion_site_symmetry_4
    _geom_torsion
    _geom_torsion_publ_flag
    C6 N1 C2 C3 . . . . 0.0 ?
    C6 N1 C2 Br2 . . . . 180.0 ?
    N1 C2 C3 C4 . . . . 0.0 ?
    Br2 C2 C3 C4 . . . . 180.0 ?
    C2 C3 C4 C5 . . . . 0.0 ?
    C3 C4 C5 C6 . . . . 0.0 ?
    C3 C4 C5 Br5 . . . . 180.0 ?
    C2 N1 C6 C5 . . . . 0.0 ?
    C4 C5 C6 N1 . . . . 0.0 ?
    Br5 C5 C6 N1 . . . . 180.0 ?
loop_
    _geom_hbond_atom_site_label_D
    _geom_hbond_atom_site_label_H
    _geom_hbond_atom_site_label_A
    _geom_hbond_site_symmetry_A
    _geom_hbond_distance_DH
    _geom_hbond_distance_HA
    _geom_hbond_distance_DA
    _geom_hbond_angle_DHA
    C4 H4A N1 1_655 0.95 2.38 3.323(3) 175
data_global
_journal_date_recd_electronic     2009-03-10
_journal_date_accepted     2009-03-16
_journal_name_full     'Acta Crystallographica, Section E'
_journal_year     2009
_journal_volume     65
_journal_issue      4
_journal_page_first     o843
_journal_page_last     o843
_journal_paper_category     QO
_journal_coeditor_code     PV2146
_publ_contact_author_name     'Basem Fares Ali'
_publ_contact_author_address
;
Department of Chemistry
Al al-Bayt University
Mafraq 25113
Jordan
;
_publ_contact_author_email     'bfali@aabu.edu.jo'
_publ_contact_author_fax     '962 2 6297025'
_publ_contact_author_phone     '962 2 6297000 ext 2142'
_publ_section_title
;
Crystal supramolecularity of 2,5-dibromopyridine
;
loop_
    _publ_author_name
    _publ_author_footnote
    _publ_author_address
    'Al-Far, Rawhi H.' .
;
Faculty of Information Technology and Science
Al-Balqa'a Applied University
Salt
Jordan
;
    'Ali, Basem Fares' .
;
Department of Chemistry
Al al-Bayt University
Mafraq 25113
Jordan
;
