# Supplementary material for: 2,5-Dibromo­pyridine
Source: Acta Crystallogr Sect E Struct Rep Online. 2009 Mar 25;65(Pt 4):o843. doi: 10.1107/S160053680900974X (PMC2969055; doi:10.1107/S160053680900974X)
Supplement: Supplementary file 2 [file e-65-0o843-Isup2.hkl]

# 
# h,k,l, Fc-squared, Fo-squared, sigma(Fo-squared) and status flag 
# 
data_I
_shelx_title ' rawhi in Pnma' 
_shelx_refln_list_code          4 
_shelx_F_calc_maximum      225.66 
_exptl_crystal_F_000       440.00 
_reflns_d_resolution_high  0.7099 
 
loop_ 
 _symmetry_equiv_pos_as_xyz 
 'x, y, z' 
 '-x+1/2, -y, z+1/2' 
 '-x, y+1/2, -z' 
 'x+1/2, -y+1/2, -z+1/2' 
 '-x, -y, -z' 
 'x-1/2, y, -z-1/2' 
 'x, -y-1/2, z' 
 '-x-1/2, y-1/2, z-1/2' 
 
_cell_length_a     6.1063 
_cell_length_b     6.5442 
_cell_length_c    15.8196 
_cell_angle_alpha  90.000 
_cell_angle_beta   90.000 
_cell_angle_gamma  90.000 
 
_shelx_F_squared_multiplier     1.000 
 
loop_ 
 _refln_index_h 
 _refln_index_k 
 _refln_index_l 
 _refln_F_squared_calc 
 _refln_F_squared_meas 
 _refln_F_squared_sigma 
 _refln_observed_status 
   2   0   0    34696.48    31313.76    528.79 o 
   4   0   0      276.66      251.59      8.79 o 
   6   0   0      147.75      154.65     11.75 o 
   8   0   0       29.52       18.86     18.73 o 
   2   1   0    17984.86    16805.19    201.13 o 
   4   1   0     6419.76     6371.06     78.13 o 
   6   1   0     1417.28     1362.84     22.54 o 
   8   1   0       31.92       26.61     19.63 o 
   2   2   0    25926.52    24510.96    314.16 o 
   4   2   0      233.89      213.14      8.08 o 
   6   2   0      134.91      112.49      8.42 o 
   8   2   0       23.73       24.06     20.71 o 
   2   3   0    11237.52    11264.74    146.30 o 
   4   3   0     4823.49     4944.54     72.51 o 
   6   3   0     1135.12     1132.45     24.14 o 
   8   3   0       31.31       33.31     16.87 o 
   0   4   0    50923.57    49479.60    858.66 o 
   2   4   0    14165.80    14620.22    206.09 o 
   4   4   0      138.71      161.28     11.30 o 
   6   4   0      103.35      124.38     14.40 o 
   2   5   0     5944.38     6183.81     89.97 o 
   4   5   0     2779.00     2861.19     45.38 o 
   6   5   0      757.42      741.42     21.22 o 
   0   6   0    23304.36    24905.71    497.02 o 
   2   6   0     6881.01     7171.71    104.60 o 
   4   6   0       57.03       61.52     10.45 o 
   6   6   0       67.21       79.58     15.62 o 
   2   7   0     2765.09     2815.70     65.16 o 
   4   7   0     1253.42     1250.72     30.95 o 
   0   8   0    10377.09    10548.30    629.87 o 
   2   8   0     2950.18     3066.67    121.52 o 
   4   8   0       16.24       17.07     12.72 o 
   1   0   1      148.63      161.76      2.66 o 
   2   0   1     5062.68     4776.90     57.96 o 
   3   0   1      403.19      346.61      6.28 o 
   4   0   1      610.18      581.59      9.88 o 
   5   0   1     4773.51     4650.14     58.48 o 
   6   0   1     1817.62     1777.28     27.40 o 
   7   0   1      735.11      762.46     20.03 o 
   8   0   1     3511.97     3660.60    112.43 o 
   1   1   1      834.42      797.06      7.59 o 
   2   1   1     2994.23     2760.87     24.08 o 
   3   1   1      161.87      137.01      2.95 o 
   4   1   1    11691.83    11513.98     98.48 o 
   5   1   1       12.60       12.56      3.39 o 
   6   1   1     7870.73     8109.74     76.09 o 
   7   1   1      860.89      877.59     16.83 o 
   8   1   1      842.52      813.57     32.79 o 
   1   2   1       83.28       87.55      2.40 o 
   2   2   1     3873.56     3651.62     32.89 o 
   3   2   1      405.26      354.98      6.41 o 
   4   2   1      525.06      505.55      7.40 o 
   5   2   1     4202.80     4181.33     40.38 o 
   6   2   1     1598.25     1603.29     21.90 o 
   7   2   1      650.10      694.19     16.18 o 
   8   2   1     3133.59     3097.10     63.48 o 
   0   3   1        0.85        6.78      2.71 o 
   1   3   1      166.02      195.70      3.29 o 
   2   3   1     1871.23     1783.15     18.50 o 
   3   3   1      147.19      139.28      5.62 o 
   4   3   1     8632.96     8909.12     90.10 o 
   5   3   1       10.33       10.12      4.50 o 
   6   3   1     6128.75     6288.06     65.75 o 
   7   3   1      675.23      689.85     16.55 o 
   8   3   1      672.29      662.80     20.94 o 
   1   4   1       24.36       28.01      2.55 o 
   2   4   1     2211.46     2131.16     22.32 o 
   3   4   1      324.78      307.71      7.11 o 
   4   4   1      349.81      340.88      7.93 o 
   5   4   1     2947.12     3064.22     34.04 o 
   6   4   1     1099.12     1154.65     18.35 o 
   7   4   1      451.95      517.03     16.61 o 
   0   5   1        1.18       -1.19      4.80 o 
   1   5   1       36.07       48.95      3.48 o 
   2   5   1      962.45      951.44     14.39 o 
   3   5   1       84.40       83.45      5.11 o 
   4   5   1     5022.77     5259.13     55.38 o 
   5   5   1        6.36        5.47      5.70 o 
   6   5   1     3794.96     3847.32     46.93 o 
   7   5   1      419.94      433.52     16.99 o 
   1   6   1       10.52       10.09      5.36 o 
   2   6   1     1104.75     1127.20     15.36 o 
   3   6   1      167.98      177.73      7.10 o 
   4   6   1      190.42      206.08      9.48 o 
   5   6   1     1708.52     1754.76     24.87 o 
   6   6   1      606.27      629.95     15.98 o 
   0   7   1        1.80       -9.09     10.31 o 
   1   7   1       27.21       19.28      6.75 o 
   2   7   1      421.21      430.02     11.59 o 
   3   7   1       28.69       39.08      7.48 o 
   4   7   1     2391.18     2504.21     38.97 o 
   5   7   1        2.70       -3.74      8.13 o 
   1   8   1        8.55        9.53      9.32 o 
   2   8   1      475.11      493.77     13.90 o 
   3   8   1       55.13       63.58      9.11 o 
   4   8   1       86.95       85.17     10.35 o 
   0   9   1        1.93       15.67     16.28 o 
   1   9   1       27.84       17.39     11.46 o 
   1   0   2     4241.58     3903.28     50.36 o 
   2   0   2     3873.10     3848.53     46.97 o 
   3   0   2    10793.49    10587.29    127.62 o 
   4   0   2      198.03      213.71      6.00 o 
   5   0   2     1869.74     1928.86     26.43 o 
   6   0   2       17.37       13.05      6.57 o 
   7   0   2       14.31       31.48      9.85 o 
   8   0   2      255.23      272.49     20.33 o 
   2   1   2     3289.60     3035.64     28.22 o 
   3   1   2     3999.69     3874.88     33.87 o 
   4   1   2     3386.83     3345.68     29.87 o 
   5   1   2       47.85       49.07      4.19 o 
   6   1   2        3.45        4.80      4.71 o 
   7   1   2        4.02       12.01      6.64 o 
   8   1   2      181.49      193.73     16.62 o 
   0   2   2     2512.55     2197.17     33.87 o 
   1   2   2     3130.17     2890.03     30.14 o 
   2   2   2     3272.85     3133.17     28.44 o 
   3   2   2     8943.56     8803.35     78.06 o 
   4   2   2      170.32      167.45      4.61 o 
   5   2   2     1621.68     1665.99     17.98 o 
   6   2   2       15.27       14.84      5.08 o 
   7   2   2       13.31       18.71      9.49 o 
   8   2   2      232.53      234.55     17.86 o 
   1   3   2    19425.70    18907.72    176.33 o 
   2   3   2     2254.18     2109.31     20.67 o 
   3   3   2     2806.85     2835.54     28.79 o 
   4   3   2     2523.64     2542.90     26.55 o 
   5   3   2       39.62       43.59      4.77 o 
   6   3   2        3.49        9.37      6.10 o 
   7   3   2        2.89       17.05      8.01 o 
   8   3   2      157.87      189.50     15.22 o 
   0   4   2     2406.72     2204.51     45.11 o 
   1   4   2     1751.16     1690.66     16.53 o 
   2   4   2     2158.97     2098.24     22.04 o 
   3   4   2     5619.39     5659.15     58.23 o 
   4   4   2      114.70      114.09      5.44 o 
   5   4   2     1077.22     1094.47     15.21 o 
   6   4   2       10.54        4.23      6.72 o 
   7   4   2       10.66       14.88      8.65 o 
   1   5   2    10258.07    10640.23     98.52 o 
   2   5   2     1252.94     1242.54     15.61 o 
   3   5   2     1571.07     1596.78     19.40 o 
   4   5   2     1512.35     1550.77     19.54 o 
   5   5   2       27.98       34.29      6.38 o 
   6   5   2        4.71       16.31      7.45 o 
   7   5   2        1.47       17.24     10.92 o 
   0   6   2     1323.88     1398.58     24.96 o 
   1   6   2      875.23      904.43     16.04 o 
   2   6   2     1116.64     1111.78     15.14 o 
   3   6   2     2916.41     3012.66     33.82 o 
   4   6   2       62.84       68.42      6.65 o 
   5   6   2      564.75      524.46     13.57 o 
   6   6   2        5.93       13.18      8.51 o 
   1   7   2     4733.63     5014.56     59.57 o 
   2   7   2      572.40      599.62     20.84 o 
   3   7   2      727.96      722.94     14.85 o 
   4   7   2      756.73      751.84     14.95 o 
   5   7   2       17.19       32.66      9.24 o 
   0   8   2      455.18      491.00     22.10 o 
   1   8   2      374.03      364.97     16.99 o 
   2   8   2      443.42      454.31     14.92 o 
   3   8   2     1265.68     1264.99     35.74 o 
   4   8   2       27.83       23.80      9.64 o 
   1   9   2     1860.03     1994.43     67.26 o 
   1   0   3      618.41      723.25     11.63 o 
   3   0   3    12031.67    11799.78    142.11 o 
   4   0   3        0.81        0.75      3.26 o 
   5   0   3    16101.88    16562.27    200.07 o 
   6   0   3       35.70       44.72      7.04 o 
   7   0   3     5164.22     5370.66     97.58 o 
   8   0   3       24.98       20.77     15.34 o 
   1   1   3     3554.42     3449.80     32.02 o 
   2   1   3       53.98       54.59      2.63 o 
   3   1   3     4524.68     4446.66     39.24 o 
   4   1   3      181.88      179.39      4.31 o 
   5   1   3      162.70      156.83      4.98 o 
   6   1   3       45.14       52.73      5.39 o 
   7   1   3     4488.26     4637.12     56.91 o 
   8   1   3        0.40        6.27     13.87 o 
   1   2   3      447.07      443.57      5.51 o 
   2   2   3        2.96        3.43      1.62 o 
   3   2   3     9899.41     9815.06     86.90 o 
   4   2   3        0.75        3.69      2.82 o 
   5   2   3    14040.12    14446.71    132.71 o 
   6   2   3       31.36       38.87      5.97 o 
   7   2   3     4593.65     4562.50     57.21 o 
   8   2   3       21.77       17.68     12.89 o 
   0   3   3       25.76       33.35      2.79 o 
   1   3   3     2065.65     2003.26     18.91 o 
   2   3   3       38.93       39.38      2.44 o 
   3   3   3     3263.63     3257.79     32.73 o 
   4   3   3      138.85      137.15      4.88 o 
   5   3   3      118.07      113.05      5.48 o 
   6   3   3       33.75       38.53      7.05 o 
   7   3   3     3550.89     3537.24     46.33 o 
   8   3   3        0.31       21.17     12.13 o 
   1   4   3      214.45      214.26      4.47 o 
   2   4   3        3.48        2.80      3.18 o 
   3   4   3     6119.14     6284.11     64.41 o 
   4   4   3        0.65        4.56      4.26 o 
   5   4   3     9517.53     9959.65    110.11 o 
   6   4   3       21.50       11.10      7.34 o 
   7   4   3     3263.76     3307.73     44.16 o 
   0   5   3       11.96        7.67      5.02 o 
   1   5   3     1091.64     1109.77     12.81 o 
   2   5   3       23.66       26.72      4.23 o 
   3   5   3     1948.02     2015.11     23.39 o 
   4   5   3       86.50       98.09      5.92 o 
   5   5   3       64.96       73.08      7.29 o 
   6   5   3       18.62       46.39     13.32 o 
   7   5   3     2260.92     2245.93     33.28 o 
   1   6   3       86.81       92.59      6.12 o 
   2   6   3        2.84        1.59      4.90 o 
   3   6   3     3148.93     3264.90     36.28 o 
   4   6   3        0.54       -3.69      6.20 o 
   5   6   3     5207.77     5322.80     62.70 o 
   6   6   3       11.76       11.17      9.08 o 
   0   7   3        5.46        3.29     10.94 o 
   1   7   3      536.03      549.16     12.49 o 
   2   7   3       12.30       18.12      6.92 o 
   3   7   3      994.31      989.72     17.53 o 
   4   7   3       45.16       43.75      7.81 o 
   5   7   3       28.60       27.68      8.90 o 
   1   8   3       31.72       38.34      9.65 o 
   2   8   3        1.88        5.51      8.32 o 
   3   8   3     1383.54     1385.18     31.26 o 
   4   8   3        0.40        7.62     10.30 o 
   0   9   3        2.29       -8.89     15.63 o 
   1   9   3      231.98      238.56     14.15 o 
   0   0   4     5492.24     5355.37     92.07 o 
   1   0   4     4771.05     4526.16     58.93 o 
   2   0   4      646.91      544.34      9.94 o 
   3   0   4    12482.33    12511.71    150.67 o 
   4   0   4       33.62       32.47      5.21 o 
   5   0   4     3384.57     3419.66     47.28 o 
   6   0   4       13.28       11.54      7.82 o 
   7   0   4        0.79        2.15     10.76 o 
   8   0   4       66.78       60.81     14.38 o 
   1   1   4    37949.29    34177.16    287.88 o 
   2   1   4     1112.22      971.91      9.66 o 
   3   1   4     4919.20     4866.42     42.26 o 
   4   1   4      153.70      158.86      4.55 o 
   5   1   4       27.98       28.84      4.07 o 
   6   1   4        9.58        3.82      5.19 o 
   7   1   4        0.79        6.20      7.28 o 
   8   1   4       65.79       60.08     11.86 o 
   0   2   4     4249.47     3908.24     53.37 o 
   1   2   4     3650.57     3408.64     29.73 o 
   2   2   4      617.84      537.79      6.69 o 
   3   2   4    10494.30    10517.77     93.08 o 
   4   2   4       26.91       23.62      3.11 o 
   5   2   4     2962.61     3022.12     34.04 o 
   6   2   4       11.91        9.15      5.90 o 
   7   2   4        0.58       15.87      8.44 o 
   8   2   4       59.05       49.41     11.27 o 
   1   3   4    23869.54    23119.63    202.49 o 
   2   3   4      799.61      733.61      8.18 o 
   3   3   4     3518.64     3493.34     35.01 o 
   4   3   4      124.83      134.91      5.05 o 
   5   3   4       23.62       21.51      5.31 o 
   6   3   4        7.78        7.62      6.97 o 
   7   3   4        0.87        3.37      8.54 o 
   0   4   4     2546.70     2468.90     31.88 o 
   1   4   4     2103.97     2056.30     19.86 o 
   2   4   4      466.90      423.48      6.89 o 
   3   4   4     6732.05     6903.84     70.48 o 
   4   4   4       17.51       18.01      4.63 o 
   5   4   4     2032.72     2034.88     26.57 o 
   6   4   4        8.74       10.83      7.51 o 
   7   4   4        0.20        5.87      8.71 o 
   1   5   4    12652.59    13063.32    130.57 o 
   2   5   4      445.48      415.17      8.50 o 
   3   5   4     1995.01     1989.03     23.22 o 
   4   5   4       67.14       78.02      8.31 o 
   5   5   4       17.08       13.72      6.58 o 
   6   5   4        5.96        0.34      8.17 o 
   7   5   4        0.93        4.85      9.64 o 
   0   6   4     1294.59     1299.15     23.72 o 
   1   6   4     1056.35     1056.56     16.21 o 
   2   6   4      240.73      242.65      8.90 o 
   3   6   4     3547.84     3621.23     43.55 o 
   4   6   4       12.90       14.24      6.44 o 
   5   6   4     1135.52     1103.51     18.85 o 
   6   6   4        5.50       15.36      9.24 o 
   1   7   4     5783.47     6095.41     71.30 o 
   2   7   4      193.30      210.12      9.29 o 
   3   7   4      933.65      925.61     21.47 o 
   4   7   4       21.47       19.35      8.45 o 
   5   7   4       10.64       17.12      8.70 o 
   0   8   4      532.74      602.89     25.13 o 
   1   8   4      451.61      472.11     15.65 o 
   2   8   4       83.90       91.95      9.75 o 
   3   8   4     1568.21     1566.79     28.42 o 
   1   9   4     2241.17     2186.93     45.65 o 
   1   0   5      413.05      375.41      5.80 o 
   2   0   5     3727.50     3805.76     50.14 o 
   3   0   5     4211.21     4148.79     55.08 o 
   4   0   5      536.52      546.79     10.96 o 
   5   0   5     2525.54     2604.28     39.98 o 
   6   0   5     1202.84     1227.16     25.37 o 
   7   0   5      946.96      959.59     27.77 o 
   8   0   5     2082.69     2082.41     46.28 o 
   0   1   5       33.35       32.03      2.24 o 
   1   1   5     2928.55     2942.97     26.56 o 
   2   1   5     1867.23     1856.42     18.01 o 
   3   1   5     1523.36     1462.12     14.33 o 
   4   1   5     8786.33     9015.60     89.53 o 
   5   1   5      162.61      157.82      5.70 o 
   6   1   5     5074.02     5358.00     60.86 o 
   7   1   5     1286.98     1302.28     22.74 o 
   8   1   5      430.51      399.92     17.67 o 
   1   2   5      288.44      263.36      4.25 o 
   2   2   5     3007.46     2962.80     26.23 o 
   3   2   5     3531.87     3474.73     31.98 o 
   4   2   5      464.93      461.42      7.69 o 
   5   2   5     2197.83     2279.44     26.76 o 
   6   2   5     1059.32     1030.20     17.01 o 
   7   2   5      828.06      803.22     28.84 o 
   8   2   5     1855.60     1883.53     33.37 o 
   0   3   5       23.84       24.49      2.83 o 
   1   3   5     1609.00     1594.99     16.48 o 
   2   3   5     1239.71     1190.89     12.20 o 
   3   3   5     1075.79     1033.03     12.80 o 
   4   3   5     6580.46     6843.33     69.46 o 
   5   3   5      128.55      131.40      7.13 o 
   6   3   5     3939.25     4007.90     56.43 o 
   7   3   5     1004.03      953.46     19.78 o 
   1   4   5      149.10      147.61      4.16 o 
   2   4   5     1825.37     1812.75     18.75 o 
   3   4   5     2267.05     2298.07     27.92 o 
   4   4   5      312.01      307.80      8.13 o 
   5   4   5     1434.10     1479.84     22.30 o 
   6   4   5      730.87      726.00     15.65 o 
   7   4   5      555.12      525.21     16.32 o 
   0   5   5       16.15       15.50      4.84 o 
   1   5   5      794.83      806.40     10.95 o 
   2   5   5      665.67      645.65     10.25 o 
   3   5   5      612.88      592.56     10.64 o 
   4   5   5     3895.81     3957.72     44.69 o 
   5   5   5       82.12       95.62      8.98 o 
   6   5   5     2413.00     2457.79     34.78 o 
   1   6   5       74.72       73.64      5.69 o 
   2   6   5      941.90      959.05     14.74 o 
   3   6   5     1203.86     1218.92     18.50 o 
   4   6   5      169.51      169.54     10.30 o 
   5   6   5      693.07      704.54     16.23 o 
   6   6   5      404.38      402.79     14.29 o 
   0   7   5       10.29        9.05      9.26 o 
   1   7   5      398.82      399.90     17.69 o 
   2   7   5      305.03      303.78     11.56 o 
   3   7   5      302.57      302.49     11.32 o 
   4   7   5     1891.85     1907.34     30.93 o 
   5   7   5       42.92       40.31     10.49 o 
   1   8   5       32.50       25.71      9.02 o 
   2   8   5      418.94      416.24     15.43 o 
   3   8   5      533.14      524.22     15.69 o 
   0   0   6    39361.44    36593.67    619.42 o 
   1   0   6      292.35      291.05      5.24 o 
   2   0   6    26173.41    26179.66    334.24 o 
   3   0   6      517.62      526.58     10.60 o 
   4   0   6     1294.09     1286.56     27.37 o 
   5   0   6      177.57      195.69     10.49 o 
   6   0   6       91.31      129.37     20.01 o 
   7   0   6       47.12       51.57     11.99 o 
   8   0   6      497.12      512.25     37.69 o 
   1   1   6     1859.42     1898.41     17.82 o 
   2   1   6    13986.64    14308.66    129.68 o 
   3   1   6      282.73      300.36      5.05 o 
   4   1   6    14539.87    14801.01    145.64 o 
   5   1   6       17.78       23.78      4.74 o 
   6   1   6      281.05      290.00      9.57 o 
   7   1   6        0.37        8.63      8.24 o 
   8   1   6      212.14      202.10     16.79 o 
   0   2   6    31651.93    28839.60    409.57 o 
   1   2   6      221.95      218.26      4.12 o 
   2   2   6    21075.76    21810.35    197.59 o 
   3   2   6      439.93      430.25      6.02 o 
   4   2   6     1103.17     1106.50     14.52 o 
   5   2   6      155.44      164.86      6.49 o 
   6   2   6       82.16       92.85     14.10 o 
   7   2   6       42.20       46.48      9.07 o 
   8   2   6      448.79      458.27     17.72 o 
   1   3   6     1219.10     1177.36     11.66 o 
   2   3   6     9701.50     9881.91     87.79 o 
   3   3   6      208.03      201.74      5.31 o 
   4   3   6    11022.38    11213.42    117.05 o 
   5   3   6       13.62       16.31      6.09 o 
   6   3   6      213.71      225.74     10.33 o 
   7   3   6        0.32        0.06      8.97 o 
   0   4   6    18971.19    18452.15    221.78 o 
   1   4   6      122.82      114.17      3.74 o 
   2   4   6    12668.44    13145.48    120.94 o 
   3   4   6      282.05      266.82      7.16 o 
   4   4   6      734.27      731.49     12.70 o 
   5   4   6      103.88      104.62      7.70 o 
   6   4   6       59.87       53.95      8.29 o 
   7   4   6       30.49       46.85     10.26 o 
   1   5   6      650.24      654.83      9.30 o 
   2   5   6     5505.17     5625.59     60.89 o 
   3   5   6      117.23      110.03      6.27 o 
   4   5   6     6858.35     6997.93     79.46 o 
   5   5   6        8.46       13.46      7.48 o 
   6   5   6      126.47      141.79      9.88 o 
   0   6   6     9312.08     9682.49    154.37 o 
   1   6   6       60.66       47.43      5.44 o 
   2   6   6     6499.85     6755.73     77.14 o 
   3   6   6      143.15      140.87      7.27 o 
   4   6   6      422.31      400.98     12.34 o 
   5   6   6       52.98       44.02      8.92 o 
   6   6   6       35.40       33.36     10.58 o 
   1   7   6      296.90      316.45     15.34 o 
   2   7   6     2691.89     2695.94     51.94 o 
   3   7   6       51.70       41.79      7.88 o 
   4   7   6     3678.28     3615.81     47.94 o 
   5   7   6        4.45        1.53      9.72 o 
   0   8   6     3767.32     3974.63     94.03 o 
   1   8   6       26.81       24.63      9.68 o 
   2   8   6     2900.82     2955.75     55.90 o 
   3   8   6       58.74       63.16     10.73 o 
   1   0   7       10.42       14.58      1.97 o 
   2   0   7     3348.66     3438.56     49.58 o 
   3   0   7      861.58      796.24     14.61 o 
   4   0   7      765.91      761.07     25.89 o 
   5   0   7       30.75       49.38      7.87 o 
   6   0   7     1925.74     1921.32     36.13 o 
   7   0   7       30.23       39.39     12.57 o 
   8   0   7     3638.76     3693.32     73.27 o 
   0   1   7        7.83       14.89      2.37 o 
   1   1   7     2185.42     2443.98     22.63 o 
   2   1   7     1954.28     1951.50     20.06 o 
   3   1   7     1007.78      991.86     12.21 o 
   4   1   7    11297.52    11641.21    120.04 o 
   5   1   7       13.51       13.48      4.83 o 
   6   1   7     8286.11     8617.29     95.55 o 
   7   1   7      117.16      107.99      9.83 o 
   8   1   7      797.45      766.90     23.18 o 
   1   2   7        5.40        9.06      2.05 o 
   2   2   7     2841.58     2845.61     26.39 o 
   3   2   7      745.70      689.20      9.14 o 
   4   2   7      673.11      686.84     10.32 o 
   5   2   7       26.30       35.50      5.69 o 
   6   2   7     1701.24     1649.19     24.40 o 
   7   2   7       24.53       15.53      9.00 o 
   0   3   7        3.95       10.00      3.39 o 
   1   3   7     1322.24     1380.37     13.49 o 
   2   3   7     1421.73     1378.70     15.19 o 
   3   3   7      738.96      727.71     10.95 o 
   4   3   7     8606.43     8658.26     95.87 o 
   5   3   7       11.90       19.25      6.40 o 
   6   3   7     6512.32     6486.53     83.34 o 
   7   3   7       89.78       91.41     10.26 o 
   1   4   7        2.40        3.76      2.88 o 
   2   4   7     1856.63     1843.17     20.05 o 
   3   4   7      516.18      496.75      8.80 o 
   4   4   7      471.56      474.24     11.22 o 
   5   4   7       16.13       29.43      8.76 o 
   6   4   7     1183.99     1170.00     21.89 o 
   7   4   7       12.94       18.46     10.24 o 
   0   5   7        1.06        6.16      5.99 o 
   1   5   7      719.86      734.43     10.07 o 
   2   5   7      802.67      801.99     12.54 o 
   3   5   7      447.30      441.82      9.59 o 
   4   5   7     5175.95     5229.78     64.26 o 
   5   5   7        9.16       19.63      7.66 o 
   6   5   7     4092.94     4060.84     55.82 o 
   1   6   7        2.64        3.86      4.95 o 
   2   6   7      993.31     1014.61     16.35 o 
   3   6   7      301.09      302.80     12.18 o 
   4   6   7      274.86      272.55     12.27 o 
   5   6   7       13.53       12.10      8.74 o 
   0   7   7        0.07       13.28      9.81 o 
   1   7   7      397.19      410.31     13.61 o 
   2   7   7      360.60      344.18     12.07 o 
   3   7   7      239.33      229.98     10.43 o 
   4   7   7     2536.10     2584.71     39.13 o 
   1   8   7        2.78       10.70      9.69 o 
   2   8   7      442.78      446.35     16.31 o 
   3   8   7      147.72      142.51     11.80 o 
   0   0   8    22999.64    23786.62    578.82 o 
   1   0   8     2117.60     2085.66     31.20 o 
   2   0   8     5210.39     5147.54     73.20 o 
   3   0   8     4789.29     4962.79     71.15 o 
   4   0   8        9.11        6.35      6.24 o 
   5   0   8      825.74      865.51     19.97 o 
   6   0   8       61.84       65.27      9.78 o 
   7   0   8       40.80       53.92     13.30 o 
   8   0   8        7.64       -3.63     41.08 o 
   1   1   8    13541.30    13537.85    123.77 o 
   2   1   8     3255.15     3208.39     31.91 o 
   3   1   8     1382.80     1385.12     15.49 o 
   4   1   8     1190.05     1250.65     16.30 o 
   5   1   8       22.65       20.09      5.18 o 
   6   1   8      360.02      352.97     10.10 o 
   7   1   8        7.70        8.78      9.01 o 
   0   2   8    19027.94    18211.02    434.57 o 
   1   2   8     1761.41     1700.64     17.80 o 
   2   2   8     4560.84     4485.78     40.71 o 
   3   2   8     4142.94     4230.68     41.80 o 
   4   2   8        7.84       20.48      4.23 o 
   5   2   8      725.32      744.34     12.49 o 
   6   2   8       56.41       55.97      7.78 o 
   7   2   8       36.59       43.39     10.27 o 
   1   3   8     9737.99     9919.57     87.75 o 
   2   3   8     2448.57     2336.05     22.42 o 
   3   3   8     1032.16     1048.05     14.22 o 
   4   3   8      885.13      872.78     14.00 o 
   5   3   8       18.51       31.90      6.62 o 
   6   3   8      279.90      262.22     11.66 o 
   7   3   8        5.85        4.55      9.54 o 
   0   4   8    12099.97    12636.59    166.27 o 
   1   4   8     1114.72     1083.86     12.53 o 
   2   4   8     3077.66     3012.11     31.05 o 
   3   4   8     2760.10     2746.92     31.56 o 
   4   4   8        4.27        8.21      6.62 o 
   5   4   8      497.40      479.89     12.71 o 
   6   4   8       43.58       32.28      9.28 o 
   7   4   8       26.57       32.40     10.66 o 
   1   5   8     5573.41     5724.66     56.56 o 
   2   5   8     1418.54     1403.97     18.55 o 
   3   5   8      595.89      587.73     12.07 o 
   4   5   8      464.49      447.40     12.09 o 
   5   5   8       12.18       13.95      7.98 o 
   6   5   8      171.16      163.23     11.49 o 
   0   6   8     6504.40     6716.04    109.46 o 
   1   6   8      585.77      575.41     11.38 o 
   2   6   8     1600.88     1617.81     22.74 o 
   3   6   8     1472.69     1445.62     21.42 o 
   4   6   8        3.17        8.99      7.88 o 
   5   6   8      273.24      264.48     11.91 o 
   1   7   8     2625.81     2682.36     39.47 o 
   2   7   8      640.96      628.19     15.66 o 
   3   7   8      273.65      270.48     12.12 o 
   4   7   8      165.32      172.86     11.66 o 
   0   8   8     2967.33     2997.33    160.12 o 
   1   8   8      259.63      264.96     15.42 o 
   2   8   8      648.57      655.91     22.14 o 
   1   0   9       44.59       44.85      3.14 o 
   2   0   9       59.35       52.16      4.81 o 
   3   0   9     6551.32     6871.58     97.41 o 
   4   0   9       11.38       17.86      6.08 o 
   5   0   9    15047.21    15848.67    242.60 o 
   6   0   9      216.52      217.34     12.57 o 
   7   0   9     4668.55     4700.54     88.88 o 
   0   1   9      138.35      143.07      4.95 o 
   1   1   9      725.87      651.91      7.73 o 
   2   1   9      422.25      429.33      6.84 o 
   3   1   9     2267.18     2362.88     24.66 o 
   4   1   9      648.83      679.99     11.18 o 
   5   1   9       56.90       66.06      5.94 o 
   6   1   9      555.27      556.94     11.93 o 
   7   1   9     3314.11     3284.49     46.67 o 
   1   2   9       35.39       38.54      2.71 o 
   2   2   9       52.37       49.95      3.37 o 
   3   2   9     5628.06     5836.32     59.39 o 
   4   2   9        9.95        9.07      4.80 o 
   5   2   9    13313.62    13555.01    147.89 o 
   6   2   9      191.71      199.01      9.57 o 
   7   2   9     4189.65     4108.39     60.75 o 
   0   3   9       93.78       95.26      4.96 o 
   1   3   9      563.42      523.56      7.32 o 
   2   3   9      309.83      316.80      6.02 o 
   3   3   9     1741.33     1746.22     21.38 o 
   4   3   9      502.31      510.41     10.11 o 
   5   3   9       41.32       38.93      7.12 o 
   6   3   9      438.36      446.90     14.33 o 
   7   3   9     2644.77     2530.70     38.64 o 
   1   4   9       15.92       16.46      3.56 o 
   2   4   9       36.00       42.88      4.24 o 
   3   4   9     3684.96     3731.78     43.89 o 
   4   4   9        7.24        3.95      6.21 o 
   5   4   9     9372.10     9204.11    115.60 o 
   6   4   9      134.14      130.80     10.80 o 
   0   5   9       49.38       52.95      6.27 o 
   1   5   9      329.52      321.45      7.48 o 
   2   5   9      180.11      181.70      6.63 o 
   3   5   9     1051.39     1041.05     17.55 o 
   4   5   9      303.77      287.57     10.65 o 
   5   5   9       22.38       16.49      8.83 o 
   6   5   9      277.28      272.82     13.23 o 
   1   6   9        3.24       14.46      5.71 o 
   2   6   9       19.16       15.57      6.43 o 
   3   6   9     1933.35     1913.67     27.96 o 
   4   6   9        4.87        3.82      8.15 o 
   5   6   9     5422.93     5278.40     66.63 o 
   0   7   9       21.22       22.74     12.39 o 
   1   7   9      144.18      151.43     10.34 o 
   2   7   9       85.66       74.87      9.25 o 
   3   7   9      508.17      489.76     15.24 o 
   4   7   9      146.32      134.93     11.25 o 
   1   8   9        0.17      -10.75     10.75 o 
   2   8   9        7.87        8.65     11.44 o 
   0   0  10      191.04      193.96      8.44 o 
   1   0  10     3291.17     3326.68     50.96 o 
   2   0  10        7.39       11.45      4.74 o 
   3   0  10    10272.60    10881.47    152.19 o 
   4   0  10      172.24      176.64     10.09 o 
   5   0  10     2257.98     2330.46     41.98 o 
   6   0  10       20.99       20.82     10.49 o 
   7   0  10        0.27      -11.30     11.30 o 
   1   1  10    26462.36    27403.99    262.64 o 
   2   1  10       60.13       62.99      3.93 o 
   3   1  10     4020.07     4271.92     44.17 o 
   4   1  10       12.15       15.06      4.54 o 
   5   1  10       39.56       33.13      5.92 o 
   6   1  10      262.92      257.26     10.13 o 
   7   1  10        0.65       15.25      9.74 o 
   0   2  10      182.25      180.71      8.78 o 
   1   2  10     2811.39     2818.92     27.60 o 
   2   2  10        8.19        6.94      3.21 o 
   3   2  10     8945.23     9371.58     93.25 o 
   4   2  10      151.89      157.87      6.53 o 
   5   2  10     1989.45     1982.75     29.38 o 
   6   2  10       19.07       29.04      8.05 o 
   7   2  10        0.29        8.24     10.58 o 
   1   3  10    19479.09    19710.41    172.76 o 
   2   3  10       46.00       50.22      3.69 o 
   3   3  10     3038.82     3104.82     35.27 o 
   4   3  10       11.18       12.33      5.71 o 
   5   3  10       33.92       26.12      7.27 o 
   6   3  10      215.93      186.91     12.96 o 
   7   3  10        0.85        6.86     10.43 o 
   0   4  10      138.16      145.94      9.38 o 
   1   4  10     1845.38     1857.20     19.76 o 
   2   4  10        7.22       10.55      4.22 o 
   3   4  10     6056.14     6139.44     66.17 o 
   4   4  10      109.56      113.15      7.61 o 
   5   4  10     1372.00     1311.37     23.13 o 
   6   4  10       14.57       12.36      9.74 o 
   1   5  10    11379.09    11675.41    116.44 o 
   2   5  10       23.83       25.55      5.58 o 
   3   5  10     1805.47     1746.45     25.43 o 
   4   5  10       11.01       27.97      7.64 o 
   5   5  10       25.28       22.49      9.34 o 
   6   5  10      149.44      130.92     12.07 o 
   0   6  10       71.69       85.34     12.01 o 
   1   6  10      989.00      962.57     15.38 o 
   2   6  10        3.23       -1.40      6.84 o 
   3   6  10     3309.95     3246.00     43.70 o 
   4   6  10       70.15       66.53      9.03 o 
   5   6  10      755.76      682.45     18.33 o 
   1   7  10     5501.07     5564.05     79.51 o 
   2   7  10        7.78        0.49      8.58 o 
   3   7  10      871.60      801.09     20.62 o 
   4   7  10       11.08        7.74     10.12 o 
   0   8  10       24.84       18.86     17.82 o 
   1   8  10      444.38      433.28     17.80 o 
   1   0  11      142.40      143.72      7.07 o 
   2   0  11     1484.58     1625.03     29.32 o 
   3   0  11     2586.45     2871.46     43.95 o 
   4   0  11      384.50      394.88     12.41 o 
   5   0  11     5986.17     6243.71    100.33 o 
   6   0  11      607.56      589.19     19.81 o 
   7   0  11     1354.00     1339.68     31.36 o 
   0   1  11       40.53       50.39      4.18 o 
   1   1  11      220.80      236.83      9.98 o 
   2   1  11      415.55      427.72      7.88 o 
   3   1  11      892.63      969.66     13.13 o 
   4   1  11     3524.13     3717.77     41.51 o 
   5   1  11       93.87      105.31      7.07 o 
   6   1  11     2936.05     3028.12     38.20 o 
   7   1  11     1838.16     1846.91     30.77 o 
   1   2  11      122.91      119.51      4.23 o 
   2   2  11     1290.60     1349.18     15.61 o 
   3   2  11     2255.30     2396.28     26.67 o 
   4   2  11      338.70      346.91      9.71 o 
   5   2  11     5297.83     5424.72     62.63 o 
   6   2  11      541.44      492.08     14.08 o 
   7   2  11     1197.58     1165.30     25.43 o 
   0   3  11       33.57       30.13      5.34 o 
   1   3  11      165.13      159.07      5.09 o 
   2   3  11      311.29      310.04      6.91 o 
   3   3  11      675.93      685.94     12.27 o 
   4   3  11     2730.70     2757.08     34.17 o 
   5   3  11       72.41       74.89      8.21 o 
   6   3  11     2332.25     2275.41     35.08 o 
   1   4  11       79.56       78.61      4.60 o 
   2   4  11      862.46      866.18     13.22 o 
   3   4  11     1504.74     1514.38     20.03 o 
   4   4  11      233.83      240.96     10.57 o 
   5   4  11     3702.86     3632.57     50.33 o 
   6   4  11      386.41      393.14     15.10 o 
   0   5  11       21.61       18.18      7.44 o 
   1   5  11       89.34       96.27      6.01 o 
   2   5  11      179.68      185.36      7.97 o 
   3   5  11      400.89      365.72     11.51 o 
   4   5  11     1667.55     1592.32     26.26 o 
   5   5  11       43.11       42.89      9.55 o 
   1   6  11       37.41       36.26      7.49 o 
   2   6  11      454.70      454.55     13.64 o 
   3   6  11      777.01      764.52     17.57 o 
   4   6  11      129.37      117.22     10.45 o 
   0   7  11       10.95        2.39     12.76 o 
   1   7  11       35.00       37.46     11.17 o 
   2   7  11       81.42       79.82     10.82 o 
   3   7  11      193.46      190.26     12.68 o 
   0   0  12    34371.57    38487.61    927.23 o 
   1   0  12      213.24      238.03     11.19 o 
   2   0  12    10641.77    11344.08    159.11 o 
   3   0  12     1373.81     1517.67     26.26 o 
   4   0  12      121.21      135.15      8.92 o 
   5   0  12      868.49      913.17     23.95 o 
   6   0  12       75.17       88.08     15.59 o 
   7   0  12       65.37       56.26     13.24 o 
   1   1  12     2981.20     3297.90     36.56 o 
   2   1  12     6775.65     7053.64     71.15 o 
   3   1  12      998.07     1030.24     14.10 o 
   4   1  12     3428.67     3661.14     39.34 o 
   5   1  12        5.22        1.20      6.35 o 
   6   1  12      533.29      527.75     13.72 o 
   7   1  12        0.30        8.58     10.47 o 
   0   2  12    29693.61    30863.49    392.93 o 
   1   2  12      184.52      196.03      5.82 o 
   2   2  12     9259.41     9679.31     96.45 o 
   3   2  12     1202.79     1277.11     16.52 o 
   4   2  12      103.10      110.20      8.11 o 
   5   2  12      771.21      755.81     14.84 o 
   6   2  12       68.42       57.19      9.21 o 
   7   2  12       57.12       50.16     15.37 o 
   1   3  12     2257.35     2361.86     25.24 o 
   2   3  12     5211.47     5294.11     52.47 o 
   3   3  12      772.47      763.57     13.46 o 
   4   3  12     2642.56     2611.97     32.98 o 
   5   3  12        3.70        2.19      7.80 o 
   6   3  12      442.28      395.13     14.82 o 
   0   4  12    20047.19    21228.06    272.42 o 
   1   4  12      119.93      129.89      5.58 o 
   2   4  12     6263.22     6363.67     68.52 o 
   3   4  12      819.23      784.00     14.01 o 
   4   4  12       64.36       76.58      8.78 o 
   5   4  12      544.95      509.61     15.32 o 
   6   4  12       51.81       50.85     10.73 o 
   1   5  12     1326.21     1359.00     19.76 o 
   2   5  12     3198.54     3188.44     39.11 o 
   3   5  12      474.89      439.26     12.48 o 
   4   5  12     1595.97     1539.71     26.04 o 
   5   5  12        1.84       -4.30      9.46 o 
   0   6  12    11265.99    11689.69    207.34 o 
   1   6  12       59.20       57.24      8.00 o 
   2   6  12     3440.77     3397.99     47.64 o 
   3   6  12      447.16      415.31     15.42 o 
   4   6  12       30.39       27.64      9.78 o 
   1   7  12      618.84      589.46     19.42 o 
   2   7  12     1619.02     1649.58     36.96 o 
   3   7  12      239.15      211.27     12.35 o 
   1   0  13      352.79      377.70     12.90 o 
   2   0  13     3012.46     3247.36     49.50 o 
   3   0  13       80.03       52.34      8.28 o 
   4   0  13      428.60      448.07     14.12 o 
   5   0  13      488.80      546.90     18.75 o 
   6   0  13     1146.20     1112.58     27.73 o 
   0   1  13       60.68       65.42      5.48 o 
   1   1  13      103.39      113.96      5.12 o 
   2   1  13     1573.79     1636.74     19.69 o 
   3   1  13       31.37       53.05      5.29 o 
   4   1  13     8326.35     8621.89     91.31 o 
   5   1  13       41.80       33.55      7.16 o 
   6   1  13     5884.87     5840.78     72.38 o 
   1   2  13      308.44      317.08      7.20 o 
   2   2  13     2662.96     2774.03     30.52 o 
   3   2  13       72.92       58.22      5.42 o 
   4   2  13      381.85      380.98     10.85 o 
   5   2  13      446.53      446.56     12.30 o 
   6   2  13     1015.41      929.49     19.19 o 
   0   3  13       51.96       57.04      6.22 o 
   1   3  13       88.34      100.62      5.40 o 
   2   3  13     1205.60     1219.53     16.01 o 
   3   3  13       20.04       29.29      6.28 o 
   4   3  13     6519.52     6488.61     74.05 o 
   5   3  13       33.16       39.08      8.54 o 
   6   3  13     4665.78     4419.66     60.78 o 
   1   4  13      216.38      218.52      7.97 o 
   2   4  13     1873.35     1891.06     23.91 o 
   3   4  13       58.95       44.63      8.21 o 
   4   4  13      271.90      255.88     11.47 o 
   5   4  13      343.32      343.67     13.99 o 
   0   5  13       41.56       37.68      8.50 o 
   1   5  13       74.81       71.93      6.92 o 
   2   5  13      727.55      734.32     15.82 o 
   3   5  13        7.64       -7.46      8.10 o 
   4   5  13     4067.13     3928.19     54.12 o 
   5   5  13       21.62       22.25     10.32 o 
   1   6  13      132.19      112.87      9.92 o 
   2   6  13     1082.20     1058.48     22.53 o 
   3   6  13       45.76       30.50     10.05 o 
   4   6  13      157.69      146.84     11.71 o 
   0   7  13       30.88       25.24     16.79 o 
   1   7  13       62.29       56.92     13.53 o 
   2   7  13      357.10      334.07     26.62 o 
   0   0  14     7320.00     8048.34    160.29 o 
   1   0  14      454.21      475.73     12.96 o 
   2   0  14     5739.81     6535.47     94.61 o 
   3   0  14     1758.56     1856.04     31.85 o 
   4   0  14      483.31      489.13     15.09 o 
   5   0  14      121.07      149.73     12.80 o 
   6   0  14       21.26       -5.14     11.88 o 
   1   1  14     3893.90     4166.82     54.31 o 
   2   1  14     3733.23     3999.17     44.44 o 
   3   1  14      508.12      490.81     10.09 o 
   4   1  14     4999.74     5029.35     55.72 o 
   5   1  14      104.91      103.64      8.10 o 
   6   1  14       61.67       48.50      9.99 o 
   0   2  14     6373.69     6799.76     97.84 o 
   1   2  14      395.90      404.35      9.28 o 
   2   2  14     5035.00     5570.74     57.62 o 
   3   2  14     1550.35     1604.20     21.20 o 
   4   2  14      429.81      432.26     11.76 o 
   5   2  14      107.32      102.92      8.72 o 
   6   2  14       19.12        5.55      9.42 o 
   1   3  14     2985.38     3076.97     33.72 o 
   2   3  14     2904.94     2999.98     36.47 o 
   3   3  14      396.38      366.11     10.65 o 
   4   3  14     3992.48     3854.23     46.70 o 
   5   3  14       86.56       89.06      9.52 o 
   6   3  14       42.02       40.87     12.18 o 
   0   4  14     4169.11     4313.64     95.25 o 
   1   4  14      263.85      265.25      9.50 o 
   2   4  14     3420.54     3510.22     47.12 o 
   3   4  14     1073.45     1079.85     18.74 o 
   4   4  14      305.10      278.71     12.38 o 
   5   4  14       75.17       81.04     13.53 o 
   1   5  14     1791.18     1826.87     31.45 o 
   2   5  14     1793.23     1727.80     29.34 o 
   3   5  14      246.87      247.04     11.44 o 
   4   5  14     2593.47     2410.32     36.84 o 
   0   6  14     2026.71     2092.49     66.31 o 
   1   6  14      136.76      133.24     12.00 o 
   2   6  14     1826.99     1814.75     39.75 o 
   3   6  14      597.94      554.45     20.57 o 
   1   7  14      864.27      850.12     25.93 o 
   1   0  15       97.60      103.56      8.11 o 
   2   0  15       71.65       80.84      8.41 o 
   3   0  15     4363.45     4412.01     66.74 o 
   4   0  15       12.10       27.11      9.98 o 
   5   0  15     5101.09     5103.22     85.36 o 
   6   0  15      431.09      414.70     19.77 o 
   0   1  15      300.02      296.12     14.59 o 
   1   1  15     1902.20     2066.61     29.82 o 
   2   1  15      477.08      509.51     10.27 o 
   3   1  15     2819.59     2811.71     31.89 o 
   4   1  15     1420.91     1500.57     21.25 o 
   5   1  15       30.89       33.11      8.03 o 
   6   1  15     1033.01     1012.46     28.77 o 
   1   2  15       85.35       85.98      6.14 o 
   2   2  15       62.49       60.39      5.86 o 
   3   2  15     3867.25     3771.63     42.99 o 
   4   2  15       11.06        9.33      7.22 o 
   5   2  15     4508.42     4377.72     52.98 o 
   6   2  15      385.65      369.00     14.48 o 
   0   3  15      231.70      213.05     12.11 o 
   1   3  15     1524.46     1582.97     20.96 o 
   2   3  15      366.12      366.65     10.54 o 
   3   3  15     2269.52     2205.47     29.26 o 
   4   3  15     1116.07     1119.24     19.13 o 
   5   3  15       24.20       39.81      9.53 o 
   1   4  15       60.28       61.59      7.75 o 
   2   4  15       41.63       44.52      7.66 o 
   3   4  15     2730.42     2602.42     35.46 o 
   4   4  15        8.58       -1.05      9.21 o 
   5   4  15     3134.76     2983.65     45.54 o 
   0   5  15      144.30      147.04     16.56 o 
   1   5  15     1013.40      993.87     18.54 o 
   2   5  15      219.96      212.40     13.82 o 
   3   5  15     1500.67     1411.96     26.98 o 
   4   5  15      698.90      659.60     17.88 o 
   1   6  15       37.95       41.29     12.62 o 
   2   6  15       21.56       29.04     11.29 o 
   3   6  15     1583.82     1459.70     39.10 o 
   0   0  16      821.77      827.15     32.60 o 
   1   0  16     1988.91     2125.90     40.91 o 
   2   0  16      419.16      421.68     14.11 o 
   3   0  16     6134.87     6453.82     94.87 o 
   4   0  16       93.43      109.55     10.82 o 
   5   0  16     1737.58     1813.57     43.28 o 
   1   1  16    14844.35    16074.60    172.12 o 
   2   1  16        3.51       18.02      6.10 o 
   3   1  16     2113.41     2159.24     26.12 o 
   4   1  16       71.13       80.46      8.38 o 
   5   1  16       27.92       24.31      8.27 o 
   0   2  16      740.63      699.50     21.51 o 
   1   2  16     1760.15     1822.09     23.42 o 
   2   2  16      375.59      368.81     10.37 o 
   3   2  16     5449.55     5470.84     60.38 o 
   4   2  16       82.11       95.84      8.62 o 
   5   2  16     1556.02     1519.64     24.03 o 
   1   3  16    11584.08    12208.59    132.95 o 
   2   3  16        2.67       -6.37      6.89 o 
   3   3  16     1652.02     1597.12     24.69 o 
   4   3  16       54.61       74.17      8.82 o 
   5   3  16       23.62       30.37      9.75 o 
   0   4  16      561.75      525.21     18.41 o 
   1   4  16     1233.95     1215.68     28.97 o 
   2   4  16      277.21      259.07     13.94 o 
   3   4  16     3853.74     3668.51     50.30 o 
   4   4  16       56.34       56.56     10.20 o 
   1   5  16     7193.92     7321.93    117.31 o 
   2   5  16        1.62       11.54      9.50 o 
   3   5  16     1025.59     1005.78     32.42 o 
   0   6  16      379.04      397.47     34.50 o 
   1   6  16      702.92      662.12     22.28 o 
   2   6  16      176.49      149.10     13.31 o 
   1   0  17       45.96       66.21     14.01 o 
   2   0  17      834.73      838.48     21.72 o 
   3   0  17     2385.75     2545.95     42.69 o 
   4   0  17      230.32      243.36     13.42 o 
   5   0  17     4042.26     3937.70     92.30 o 
   0   1  17      150.05      161.58     16.00 o 
   1   1  17      421.54      476.73     13.49 o 
   2   1  17       99.06      109.37      7.43 o 
   3   1  17      590.60      616.60     13.71 o 
   4   1  17     1410.93     1430.42     21.50 o 
   5   1  17       80.00       73.54     10.34 o 
   1   2  17       38.58       49.04      8.31 o 
   2   2  17      742.28      738.47     16.38 o 
   3   2  17     2108.72     2175.51     29.46 o 
   4   2  17      204.27      189.25     10.00 o 
   5   2  17     3594.59     3324.46     42.86 o 
   0   3  17      118.88      128.16     13.39 o 
   1   3  17      331.21      325.54     11.66 o 
   2   3  17       79.47       81.09      8.73 o 
   3   3  17      461.53      461.91     14.10 o 
   4   3  17     1122.44     1082.95     23.80 o 
   1   4  17       22.14       14.35      9.57 o 
   2   4  17      526.39      511.73     14.55 o 
   3   4  17     1464.17     1425.42     23.82 o 
   4   4  17      143.51      133.46     12.38 o 
   0   5  17       75.44       78.49     21.85 o 
   1   5  17      208.06      222.49     14.17 o 
   2   5  17       52.19       59.90     11.89 o 
   3   5  17      285.95      269.10     15.28 o 
   0   0  18     9523.86    10309.97    251.76 o 
   1   0  18      489.21      507.03     36.53 o 
   2   0  18     5140.57     5278.83     86.12 o 
   3   0  18     1432.67     1426.53     31.08 o 
   4   0  18      102.32      112.15     12.57 o 
   5   0  18      607.18      608.76     24.37 o 
   1   1  18     3908.27     4016.52     53.28 o 
   2   1  18     2953.43     3028.28     38.35 o 
   3   1  18      813.94      812.24     18.68 o 
   4   1  18     2885.76     3034.59     37.56 o 
   0   2  18     8437.21     8536.34    149.16 o 
   1   2  18      435.52      436.36     13.91 o 
   2   2  18     4588.52     4736.08     58.40 o 
   3   2  18     1266.21     1244.32     20.68 o 
   4   2  18       92.49      108.97     11.15 o 
   1   3  18     3079.07     3031.66     42.47 o 
   2   3  18     2354.49     2349.28     35.55 o 
   3   3  18      632.39      611.34     16.11 o 
   4   3  18     2354.23     2307.87     36.09 o 
   0   4  18     5920.40     5828.80    122.95 o 
   1   4  18      310.04      331.29     15.92 o 
   2   4  18     3296.03     3223.37     45.91 o 
   3   4  18      879.69      832.26     18.67 o 
   1   5  18     1938.97     1839.79     39.03 o 
   1   0  19      161.07      146.31     14.38 o 
   2   0  19     1417.66     1375.82     34.10 o 
   3   0  19       23.75       13.67     11.56 o 
   4   0  19      625.92      657.21     25.67 o 
   0   1  19        7.27       21.55     12.46 o 
   1   1  19      228.75      250.56     11.46 o 
   2   1  19      436.96      373.24     14.25 o 
   3   1  19      119.13      115.31      9.41 o 
   4   1  19     4616.87     4326.88     52.82 o 
   1   2  19      141.62      140.39     10.47 o 
   2   2  19     1260.89     1219.58     24.27 o 
   3   2  19       20.58       19.93      9.27 o 
   4   2  19      567.26      555.18     16.78 o 
   0   3  19        6.61       -2.52     13.11 o 
   1   3  19      193.93      219.78     14.92 o 
   2   3  19      331.66      312.32     18.33 o 
   3   3  19       97.30      103.51     12.78 o 
   1   4  19       97.29       99.44     12.96 o 
   2   4  19      892.78      843.87     23.62 o 
   0   0  20    12010.61    12478.86    303.56 o 
   1   0  20      287.78      311.18     19.28 o 
   2   0  20     3515.03     3340.18     66.13 o 
   3   0  20      225.76      199.25     15.62 o 
   1   1  20      883.03      836.01     20.74 o 
   2   1  20     2083.28     1960.07     31.38 o 
   3   1  20        3.67        4.22     10.11 o 
   0   2  20    10741.66    10950.60    190.04 o 
   1   2  20      258.81      254.80     12.38 o 
   2   2  20     3107.86     2937.34     56.81 o 
   3   2  20      198.86      174.69     13.44 o 
   1   3  20      701.75      638.41     18.99 o 
   2   3  20     1636.92     1514.52     49.99 o 
   0   4  20     7741.90     7542.00    210.71 o 
   1   0  21       61.37       47.37     15.28 o 
   2   0  21      241.42      254.32     19.02 o 
   0   1  21       48.54       28.24     14.71 o 
   1   1  21      101.68       95.12     11.08 o 
   2   1  21      611.07      591.50     17.57 o 
   1   2  21       57.26       70.61     11.11 o 
   2   2  21      217.46      220.15     14.12 o 
   0   3  21       35.93       49.33     15.30 o 
   0   0  22      328.30      405.35     58.25 o 
   1   0  22      828.21      737.36     37.66 o 
   1   1  22     7059.60     6670.66    122.56 o 
                                                 
